# Supplementary material for: Development of a Reinforcement Learning Algorithm to Optimize Corticosteroid Therapy in Critically Ill Patients with Sepsis
Source: J Clin Med. 2023 Feb 14;12(4):1513. doi: 10.3390/jcm12041513 (PMC9961939; doi:10.3390/jcm12041513)
Supplement: Supplementary file 1 [file jcm-12-01513-s001.zip]

Archive with 2 entries (2 files):
- Supplemental File S1.pdf
- Supplemental Material.pdf
